# Supplementary material for: Reactive Case Detection Strategy for Malaria Control and Elimination: A 12 Year Systematic Review and Meta-Analysis from 25 Malaria-Endemic Countries
Source: Trop Med Infect Dis. 2023 Mar 18;8(3):180. doi: 10.3390/tropicalmed8030180 (PMC10058581; doi:10.3390/tropicalmed8030180)
Supplement: Supplementary file 1 [file tropicalmed-08-00180-s001.zip]

Archive with 1 entries (1 files):
- tropicalmed-2225786-supplementary.pdf
